# Supplementary material for: A revised model of TRAIL‐R2 DISC assembly explains how FLIP(L) can inhibit or promote apoptosis
Source: EMBO Rep. 2020 Feb 3;21(3):e49254. doi: 10.15252/embr.201949254 (PMC7054686; doi:10.15252/embr.201949254)
Supplement: Supplementary file 2 — Source Data for Expanded View [file EMBR-21-e49254-s007.zip]

Archive with 4 entries (3 files):
- Source_Data_for_EV_Figures/
- Source_Data_for_EV_Figures/Source_Data_for_FigEV1.pptx
- Source_Data_for_EV_Figures/Source_Data_for_FigEV3.pptx
- Source_Data_for_EV_Figures/Source_Data_for_FigEV4.pptx
